# Supplementary material for: Functional Genomics Analysis to Disentangle the Role of Genetic Variants in Major Depression
Source: Genes (Basel). 2022 Jul 15;13(7):1259. doi: 10.3390/genes13071259 (PMC9320424; doi:10.3390/genes13071259)
Supplement: Supplementary file 1 [file genes-13-01259-s001.zip]

Archive with 2 entries (2 files):
- Perez-Granado-Supplementary_file_v2_after_proofreading.pdf
- Perez-Granado-Supplementary_tables_1-7_v2.xlsx
